# Supplementary material for: Antiviral Activity of Beebread, Bee-Collected Pollen and Artificially Fermented Follen against Influenza A Virus
Source: Foods. 2023 May 13;12(10):1978. doi: 10.3390/foods12101978 (PMC10217140; doi:10.3390/foods12101978)
Supplement: Supplementary file 1 [file foods-12-01978-s001.zip]

Archive with 1 entries (1 files):
- foods-2368483-supplementary.pdf
